# Supplementary material for: Serum extracellular vesicles 3’tRF-ThrCGTand 3’tRF-mtlleGAT combined with tumor markers can serve as minimally invasive diagnostic predictors for colorectal cancer
Source: Front Oncol. 2024 Oct 21;14:1474095. doi: 10.3389/fonc.2024.1474095 (PMC11532659; doi:10.3389/fonc.2024.1474095)
Supplement: Supplementary Data Sheet 1 — Melt curve of 3’tRF-ThrCGT and 3’tRF-mtlleGAT in HDs and CRC patients. The curve of 3’tRF-ThrCGT (A), 3’tRF-mtlleGAT (B). 1-48 samples are HDs, 49-96 samples are CRC patients. [file DataSheet1.xlsx]

## Sheet: HD
No	Admission Number	Gender	Age (Year)	CT value (HD)
1	210802000115	Male	64	1.41356
2	210630000338	Male	35	1.4777
3	210706000338	Female	49	-1.00974
4	210706000398	Female	63	-0.0953541
5	210531001693	Female	38	0.423109
6	210706000276	Male	41	-1.46771
7	210706000383	Female	39	-0.630488
8	210802000081	Female	54	-1.03661
9	210802000093	Female	33	-0.778173
10	210802000083	Male	52	-3.06937
11	210630000298	Female	24	-2.1485
12	210804000041	Female	35	-3.08395
13	202107120075	Male	54	-2.78194
14	210804000045	Male	20	-1.44244
15	210630000241	Female	50	-0.0214434
16	202108040050	Female	27	-1.92611
17	210630000302	Female	47	0.600444
18	210630000434	Female	51	1.63039
19	210802000095	Male	42	1.17043
20	210802000099	Male	38	0.819703
21	210802000103	Female	45	0.796552
22	210803000029	Female	23	-1.4192
23	210803000067	Male	71	-0.901649
24	210531001983	Female	41	-1.57263
25	210720000140	Female	45	-0.452003
26	210630000328	Female	34	-1.5428
27	210706000407	Male	39	-0.958862
28	210706000237	Male	39	0.269406
29	210804000012	Female	48	-0.852628
30	202105310046	Male	62	-1.74867
31	210630000353	Female	35	-1.25447
32	210630000416	Female	32	-1.41191
33	210630000326	Female	34	-0.378128
34	210804000002	Male	53	-3.0814
35	210706000370	Female	39	-3.31313
36	210630000392	Female	35	-1.86863
37	210803000068	Female	73	-2.62928
38	210803000031	Female	61	-1.36769
39	210803000022	Female	53	-1.87163
40	210630000277	Female	22	-1.3491
41	210531000610	Female	25	0.690488
42	210707000085	Female	46	-1.30892
43	210630000332	Female	39	0.469735
44	210630000350	Female	38	1.03374
45	202107120021	Male	52	-1.39059
46	210804000016	Male	51	-2.24027
47	210630000345	Male	24	-0.868802
48	210531001964	Female	40	0.344263
49	210630000321	Female	38	-1.56903
50	202108040048	Male	25	1.11141
51	202104130155	Female	36	-4.99672
52	210803000027	Female	34	-3.00914
53	210803000014	Male	36	-0.730155
54	210706000266	Male	47	-1.25443
55	210630000327	Female	37	1.30898
56	210706000267	Male	47	-4.24732
57	210630000236	Female	22	-2.90919
58	210706000325	Male	60	-1.18128
59	210531001646	Male	40	-4.1089
60	210803000018	Female	55	-1.92093
61	202108030046	Male	65	0.599503
62	210630000419	Female	25	0.350148
63	210630000274	Female	34	-2.51473
64	210803000026	Male	59	-0.36246
65	210531000640	Female	30	-0.154399
66	210803000082	Female	25	1.26978
67	210706000330	Male	52	-1.40128
68	210804000042	Male	50	-1.10122
69	210706000382	Female	42	-1.24921
70	210630000403	Female	39	-2.32972
71	210803000072	Male	56	-1.98245
72	210630000287	Female	33	-0.640647
73	210630000246	Female	23	-1.35988
74	210630000307	Female	45	-3.24889
75	210804000035	Female	34	-3.13134
76	210630000260	Female	31	-2.41125
77	210804000014	Female	45	-1.90394
78	210630000424	Female	29	-2.64789
79	210630000234	Female	22	-2.8069
80	210630000280	Female	21	-0.530532
81	210630000388	Female	23	-2.56198
82	210630000239	Female	51	-1.54705
83	210630000329	Female	37	-1.17629
84	210803000087	Female	22	0.161672
85	202108030052	Female	3	-1.11911
86	210803000078	Female	64	-3.59195
87	210803000080	Female	24	-2.60697
88	210803000095	Female	22	-3.76609
89	210803000104	Female	22	-4.26447
90	202107010040	Male	51	-1.94853
91	210706000238	Male	38	-1.20101
92	210706000240	Male	40	-2.61229
93	210706000246	Male	28	-2.16219
94	210803000115	Male	54	-1.29797
95	210531000659	Male	32	-1.86613
96	210804000036	Female	33	-1.19633
97	210706000345	Female	49	-7.01822
98	210531002000	Female	42	-7.21383
99	202108040053	Male	3	-2.75736
100	210706000287	Male	40	-1.32378
101	210706000409	Male	40	-6.19061
102	210630000386	Female	42	-1.9815
103	210630000286	Female	38	-4.83023
104	210804000017	Male	30	-4.95375
105	202107120032	Male	51	-2.77825
106	210630000421	Female	32	-2.42682
107	202108040049	Male	23	-4.92154
108	210630000334	Female	32	-3.05252
109	210630000251	Female	22	-5.04099
110	210630000243	Female	24	-6.30953
111	210804000040	Female	22	-1.61232
112	210531002009	Female	44	-2.8668
113	210804000005	Male	66	-4.60643
114	210804000004	Male	31	-5.73321
115	210706000391	Female	35	-4.88251
116	210804000054	Female	21	-4.10409
117	210804000056	Female	47	-4.69682
118	202108040059	Male	54	-3.01587
119	210630000291	Female	53	-3.23755
120	202107120077	Male	53	-7.54835
121	202108040055	Male	6	-2.57835
122	210805000020	Male	22	-3.25056
123	210804000043	Female	47	-3.9045
124	210804000007	Male	44	-8.23905
125	210706000331	Male	52	-4.97775
126	210630000306	Female	36	-2.14913
127	210804000046	Female	67	-3.48565
128	210706000256	Male	40	-5.2281
129	210804000027	Female	51	-2.02085
130	210630000294	Female	48	-4.30703
131	202107150032	Male	53	-5.36376
132	210805000024	Male	37	-4.33528
133	202107070018	Female	52	-4.70779
134	210706000242	Male	41	-11.4709
135	202107069428	Male	63	-10.371
136	202108054877	Female	57	-3.2555
137	202107150025	Male	57	-4.50209
138	202107120067	Male	51	-7.26281
139	202108040043	Female	22	-6.89486
140	210720000153	Male	35	-7.57927
141	210630000369	Female	34	-5.7345
142	210630000420	Female	36	-6.95849
143	202107300029	Female	65	-6.75233
144	210630000263	Female	36	-7.87852
145	210630000318	Female	30	-8.76406
146	210630000245	Female	22	-6.22949
147	202107069422	Male	51	-4.41926
148	210805000004	Female	63	-8.93741
149	210805000010	Male	35	-7.79874
150	202107150155	Male	53	-3.56961
151	210805000002	Male	69	-2.649
152	210630000283	Female	30	-7.21113
153	202107069454	Female	47	-2.91677
154	202104130167	Female	42	-5.03689
155	210804000019	Male	22	-5.38619
156	210630000325	Female	32	-5.67347
157	210706000402	Male	46	-7.27456
158	210630000303	Female	27	-4.79018
159	210706000368	Female	35	-5.11709
160	210804000010	Female	35	-4.29051
161	210706000405	Male	47	-4.68632
162	210630000330	Female	36	-4.55678
163	210805000011	Female	59	-5.01095
164	202107150162	Male	56	-3.86173
165	210531001644	Male	40	-5.23333
166	210805000017	Female	40	-4.47537
167	210701000506	Male	70	-5.52913
168	202107150163	Male	56	-5.1276
169	202107150019	Male	59	-6.88492
170	210805000023	Male	39	-7.04883
171	202107010036	Male	49	-6.05383
172	202108040051	Female	37	-5.72126
173	210804000021	Female	52	-8.68656
174	210630000415	Female	36	-5.38194
175	210706000290	Male	36	-4.66759
176	210804000008	Female	45	-4.09219
177	210630000373	Female	33	-6.25947
178	210804000009	Female	49	-4.96215
179	202107069437	Male	50	-5.67775
180	202107069447	Male	73	-6.95398
181	210630000411	Female	37	-3.696
182	210805000014	Female	51	-5.82226
183	210804000039	Female	30	-8.79853
184	210706000350	Female	49	-8.58129
185	202105270039	Female	40	-6.55071
186	210805000012	Male	43	-7.40511
187	210630000272	Female	24	-7.59536
188	210630000281	Female	46	-4.5678
189	202108040042	Female	24	-7.42058
190	202108040039	Male	49	-8.36531
191	210630000390	Male	34	-4.00638
192	210630000273	Female	21	-5.24144
193	210706000379	Female	32	-3.46323
194	210630000395	Female	23	-0.888076
195	202108054884	Female	39	-3.06412
196	202107070014	Female	31	-2.53713
197	202107069446	Male	55	-5.04028
198	210630000289	Female	28	-6.05102
199	202107150157	Male	29	-3.02685
200	202107149776	Female	51	-2.96622
201	202107130029	Male	62	-1.67126

## Sheet: CRC
No	Admission Number	Gender	Age (Year)	CT value (CRC)
1	1315553	Male	66	2.48338
2	1222925	Female	71	1.54237
3	1315670	Male	68	0.113337
4	1315788	Male	70	-1.04279
5	1316244	Female	50	2.83023
6	1316553	Male	68	1.06992
7	1316898	Female	64	2.22604
8	1239705	Female	75	1.33468
9	1316779	Male	64	-0.193123
10	1316554	Male	61	2.24069
11	1315183	Female	50	2.43888
12	1317062	Female	73	0.983097
13	1039750	Male	70	0.561695
14	1317252	Female	60	-0.909197
15	1317210	Female	54	1.80285
16	1317427	Male	65	3.22444
17	1317507	Male	63	2.23179
18	1317542	Female	42	1.39009
19	1317918	Male	36	1.09811
20	1318293	Female	69	0.9468
21	1319304	Female	74	0.793278
22	1319261	Male	55	0.0938139
23	1319461	Male	66	-0.247684
24	1319336	Male	66	0.548642
25	1319418	Female	71	0.574643
26	1319482	Female	65	1.59115
27	1295098	Female	61	0.224598
28	1320155	Female	69	2.30469
29	1320670	Female	67	2.0395
30	1320668	Male	67	-0.0125132
31	1320771	Male	62	1.73225
32	1320860	Female	71	1.2065
33	1320850	Female	67	-5.91077
34	1320810	Female	55	7.719
35	1047184	Male	65	-0.421957
36	831058	Male	76	-4.44273
37	1321904	Male	60	-0.952124
38	1321973	Female	86	-6.79104
39	1322035	Male	60	-1.82864
40	1322071	Male	81	-2.5101
41	1322584	Male	75	-1.44288
42	1322880	Male	68	-1.9549
43	1323000	Male	73	1.86698
44	1057780	Male	75	0.36818
45	1323710	Female	62	1.52132
46	1323695	Male	76	-1.83912
47	1323885	Female	46	0.530141
48	1323826	Male	72	-1.72838
49	1324483	Female	65	3.49289
50	1324306	Female	64	1.33494
51	1324316	Male	66	2.01048
52	1324473	Male	62	1.59564
53	1324605	Female	54	3.6595
54	991174	Female	77	0.322919
55	1325378	Female	58	4.30307
56	1325427	Male	57	2.35567
57	1325587	Male	52	3.02663
58	1325674	Female	74	0.0558252
59	711651	Male	59	0.376352
60	1325821	Male	62	2.04289
61	1326474	Female	65	-0.306201
62	1326593	Female	59	1.75755
63	1326604	Male	80	-0.424203
64	1094133	Female	67	-3.65427
65	1327736	Male	73	0.654704
66	925771	Male	75	-0.796027
67	1328041	Female	66	-0.540814
68	1328067	Male	61	-0.073801
69	1328060	Male	68	0.772279
70	1328980	Male	92	1.73992
71	1328984	Male	76	1.00044
72	1328947	Male	76	0.531046
73	1329104	Male	66	-0.179933
74	1329613	Male	66	-0.380413
75	1330147	Male	74	1.75006
76	1330227	Female	48	0.105322
77	1330274	Male	68	1.73346
78	1330231	Male	69	0.690491
79	1331384	Male	34	0.154051
80	1326659	Male	83	0.244798
81	1332094	Female	86	2.86117
82	1332218	Female	60	1.49597
83	1332250	Male	67	2.67338
84	1332540	Male	49	2.93597
85	1332516	Male	66	0.137419
86	1332620	Male	70	-0.914882
87	1332731	Male	64	2.39224
88	776859	Male	77	0.121134
89	1335122	Female	54	1.08582
90	1335190	Female	64	1.45358
91	882074	Female	68	1.44275
92	1335348	Female	53	1.77199
93	1335552	Female	64	0.861121
94	1335841	Female	66	1.48701
95	1336261	Female	62	-0.540882
96	1336608	Female	70	-2.19502
97	1336678	Male	66	-2.32814
98	1337074	Male	64	1.80422
99	1281916	Female	68	-5.86273
100	1338338	Male	58	-9.90407
101	612536	Female	76	-4.90248
102	1338710	Male	56	0.370565
103	1338675	Male	62	-6.72259
104	1338779	Male	75	-4.09235
105	1338789	Female	67	-8.34983
106	1339034	Male	69	-8.976
107	1339114	Male	64	-7.14549
108	1339360	Male	59	-7.12821
109	1340335	Male	67	-10.8125
110	1340626	Male	75	-6.66703
111	1340892	Female	62	-5.97848
112	1341232	Female	66	-3.5965
113	1341506	Male	69	-8.17177
114	1341968	Male	74	-2.75883
115	1342379	Female	55	-3.76995
116	1343612	Male	58	-5.60545
117	1343595	Male	61	-4.89565
118	1343982	Male	49	-4.41776
119	1341517	Male	55	-3.99257
120	934624	Male	71	-3.75955
121	1346328	Female	74	-1.71652
122	1296165	Male	72	-5.61548
123	1346487	Male	64	-7.44469
124	1346452	Male	53	-3.72897
125	1346646	Female	51	-4.08537
126	840882	Female	76	-4.12676
127	1346718	Male	69	-0.572716
128	1346875	Female	80	-4.60422
129	880862	Male	64	-2.44983
130	1347768	Male	59	-4.76921
131	1133374	Male	78	-4.00847
132	1348457	Female	57	-6.47651
133	1348573	Male	67	-5.01551
134	1348961	Male	52	-3.48292
135	1349032	Female	77	-4.00356
136	1349205	Female	73	-5.3431
137	1349432	Male	72	-4.04192
138	942339	Female	79	-1.72421
139	1028345	Male	57	-2.78402
140	1350165	Male	73	-1.7887
141	1350668	Female	72	0.555962
142	1350578	Male	52	-5.23661
143	1351110	Female	41	-8.31289
144	1351069	Male	69	-4.13067
145	1351123	Male	58	-4.44006
146	1351782	Female	66	-4.64199
147	1351827	Female	50	-4.66672
148	1352084	Female	70	-3.71787
149	1287399	Male	61	-5.47714
150	1333213	Female	54	-5.15133
151	1354382	Female	61	-2.25686
152	1354917	Male	74	-3.15952
153	1355020	Male	62	-2.56544
154	1354870	Female	57	-5.20282
155	1354885	Male	67	-6.0995
156	1355281	Female	67	-7.60881
157	1355658	Male	81	-6.28027
158	901796	Male	47	-5.26379
159	1355839	Male	70	-5.35897
160	1355958	Male	71	-4.62021
161	1356558	Female	72	-5.09683
162	1356586	Male	65	-5.13478
163	1356401	Female	48	-5.47348
164	1356513	Male	80	-3.20273
165	1356823	Female	51	-2.38023
166	1357184	Male	60	-4.66809
167	1249920	Male	59	-5.23122
168	1357624	Male	60	-3.92914
169	1357816	Male	70	-4.59448
170	1357868	Male	70	-7.40294
171	1141610	Male	70	-3.07647
172	1358866	Male	52	-3.02147
173	1358981	Female	79	-3.82347
174	951450	Male	65	-1.35732
175	1359301	Male	57	-5.13442
176	1359208	Female	60	-5.87084
177	1344442	Male	57	-1.26166
178	1359713	Male	57	-4.76963
179	1359862	Male	66	-5.65822
180	1269112	Female	75	-4.40418
181	1319026	Female	78	-6.05056
182	1361380	Female	79	-4.32236
183	1361302	Male	75	-5.48748
184	1361536	Male	67	-2.81944
185	1361591	Male	63	-5.00432
186	1361697	Male	49	-3.11895
187	1361867	Male	79	-4.44193
188	1356513	Male	80	-6.96733
189	1362251	Female	40	-2.36442
190	1362324	Male	79	-3.33308
191	1362654	Male	62	-3.5098
192	1103594	Female	82	-4.60793
193	1363142	Male	62	0.489204
194	1363280	Male	60	-1.69852
195	1363297	Male	61	-1.62866
196	1363646	Male	79	-0.864302
197	1363704	Male	69	-1.19671
198	1363837	Male	65	-0.529334
199	1364099	Female	64	-1.59618
200	860164	Male	89	-1.62722
201	1364768	Male	76	0.206681
202	1364895	Male	61	0.399047
203	1365031	Male	49	0.733851
204	1380379	Female	72	-0.529334
205	1186153	Female	62	-1.59618
